# Supplementary material for: A New Rapid Indirect ELISA Test for Serological Diagnosis of Feline Immunodeficiency
Source: Vet Sci. 2025 Jan 23;12(2):89. doi: 10.3390/vetsci12020089 (PMC11860318; doi:10.3390/vetsci12020089)
Supplement: Supplementary file 1 [file vetsci-12-00089-s001.zip]

Archive with 1 entries (1 files):
- vetsci-3394382-supplementary.pdf
